# Supplementary material for: Insights from a comprehensive study of Trypanosoma cruzi: A new mitochondrial clade restricted to North and Central America and genetic structure of TcI in the region
Source: PLoS Negl Trop Dis. 2021 Dec 17;15(12):e0010043. doi: 10.1371/journal.pntd.0010043 (PMC8719664; doi:10.1371/journal.pntd.0010043)
Supplement: S1 Table — Nuclear DTUs are based on [8] consensus intraspecific nomenclature for T. cruzi and mitochondrial nomenclature is based on [10]. (XLSX) [file pntd.0010043.s006.xlsx]

## Sheet: Sheet1
Sample ID	Country*	State/Department	Vector	COII-ND1 group	mtTc-Haplotype	Nuclear DTU	COII	ND1
							Accession No.	Accession No.
2016BZ026	BEL	Cayo District	Triatoma mopan		mtTcI-Hap01		MW275360	MW307521
2016BZ042	BEL	Cayo District	Triatoma mopan	GP01	mtTcI-Hap01		MW275361	MW307522
2016BZ044	BEL	Cayo District	Triatoma mopan		mtTcIII-Hap01		MW275362	MW307523
2016BZ058	BEL	Cayo District	Triatoma mopan	GP02	mtTcI-Hap01		MW275363	MW307524
2016BZ061	BEL	Cayo District	Triatoma mopan	GP02	mtTcI-Hap01		MW275364	MW307525
2018AZ012	USA	Arizona	Triatoma rubida	GP03	mtTcI-Hap01		MW275365	MW307526
57aCR	CRI	Heredia	Triatoma dimidiata		mtTcI-Hap01		MW275366	MW307527
59aCR	CRI	Heredia	Triatoma dimidiata	GP04	mtTcI-Hap02		MW275367	MW307528
61aCR	CRI	Heredia	Triatoma dimidiata		mtTcI-Hap02		MW275368	MW307529
71aCR	CRI	Heredia	Triatoma dimidiata	GP04	mtTcI-Hap02		MW275369	MW307530
A10050	GUA	Huehuetenango	Triatoma huehuetenanguensis		mtTcI-Hap01		MW275370	MW307531
A10051	GUA	Huehuetenango	Triatoma huehuetenanguensis	GP02	mtTcI-Hap01		MW275371	MW307532
A10052	GUA	Huehuetenango	Triatoma huehuetenanguensis	GP02	mtTcI-Hap01	TcI	MW275372	MW307533
A10053	GUA	Huehuetenango	Triatoma huehuetenanguensis		mtTcI-Hap01	TcI	MW275373	MW307534
A10054	GUA	Huehuetenango	Triatoma huehuetenanguensis	GP02	mtTcI-Hap01	TcI	MW275374	MW307535
A10055	GUA	Huehuetenango	Triatoma huehuetenanguensis	GP02	mtTcI-Hap01	TcI	MW275375	MW307536
A10062	GUA	Huehuetenango	Triatoma dimidiata	GP02	mtTcI-Hap01		MW275376	MW307537
A10063	GUA	Huehuetenango	Triatoma dimidiata	GP02	mtTcI-Hap01		MW275377	MW307538
A10071	GUA	Huehuetenango	Triatoma dimidiata		mtTcI-Hap01		MW275378	MW307539
A10227	GUA	Huehuetenango	Triatoma dimidiata	GP02	mtTcI-Hap01	TcI	MW275379	MW307540
A10230	GUA	Huehuetenango	Triatoma dimidiata	GP02	mtTcI-Hap01	TcI	MW275380	MW307541
A10231	GUA	Huehuetenango	Triatoma dimidiata	GP01	mtTcI-Hap01	TcI	MW275381	MW307542
A10232	GUA	Huehuetenango	Triatoma dimidiata	GP02	mtTcI-Hap01	TcI	MW275382	MW307543
A10304	GUA	Huehuetenango	Triatoma dimidiata	GP02	mtTcI-Hap01		MW275383	MW307544
A10305	GUA	Huehuetenango	Triatoma nitida	GP02	mtTcI-Hap01		MW275384	MW307545
A10308	GUA	Huehuetenango	Triatoma dimidiata	GP02	mtTcI-Hap01		MW275385	MW307546
A10311	GUA	Huehuetenango	Triatoma dimidiata		mtTcI-Hap01	TcI	MW275386	MW307547
A10313	GUA	Huehuetenango	Triatoma dimidiata		mtTcI-Hap01	TcI	MW275387	MW307548
A10657	GUA	Huehuetenango	Triatoma dimidiata	GP02	mtTcI-Hap01		MW275388	MW307549
A10696	GUA	Huehuetenango	Triatoma huehuetenanguensis	GP02	mtTcI-Hap01		MW275389	MW307550
A10700	GUA	Huehuetenango	Triatoma nitida	GP02	mtTcI-Hap01		MW275390	MW307551
A10701	GUA	Huehuetenango	Triatoma dimidiata	GP02	mtTcI-Hap01		MW275391	MW307552
A10702	GUA	Huehuetenango	Triatoma nitida	GP02	mtTcI-Hap01		MW275392	MW307553
A10751	GUA	Huehuetenango	Triatoma dimidiata	GP02	mtTcI-Hap01		MW275393	MW307554
A10760	GUA	Huehuetenango	Triatoma huehuetenanguensis	GP02	mtTcI-Hap01		MW275394	MW307555
A10761	GUA	Huehuetenango	Triatoma huehuetenanguensis	GP02	mtTcI-Hap01		MW275395	MW307556
A10946	GUA	Huehuetenango	Triatoma nitida	GP02	mtTcI-Hap01		MW275396	MW307557
A2859	GUA	Alta Verapaz	Triatoma dimidiata		mtTcBat*		MW275397	MW307558
A2861	GUA	Alta Verapaz	Triatoma dimidiata	GP05	mtTcI-Hap01		MW275398	MW307559
A3129	GUA	Alta Verapaz	Triatoma dimidiata	GP06	mtTcI-Hap01		MW275399	MW307560
A9948	GUA	Jutiapa	Triatoma dimidiata	GP06	mtTcI-Hap01		MW275400	MW307561
A9950	GUA	Jutiapa	Triatoma dimidiata	GP06	mtTcI-Hap01		MW275401	MW307562
B07	BEL	Cayo District	Triatoma dimidiata	GP06	mtTcI-Hap01		MW275402	MW307563
B13	BEL	Cayo District	Triatoma dimidiata	GP06	mtTcI-Hap01		MW275403	MW307564
B18	BEL	Cayo District	Triatoma dimidiata	GP02	mtTcI-Hap01		MW275404	MW307565
B47	BEL	Toledo	Triatoma dimidiata		mtTcI-Hap01		MW275405	MW307566
BG021	USA	Louisiana	Triatoma sanguisuga		mtTcIII-Hap08		MW275406	MW307567
BG022	USA	Louisiana	Triatoma sanguisuga		mtTcIII-Hap08		MW275407	MW307568
BG124	USA	Louisiana	Triatoma sanguisuga		mtTcIII-Hap08		MW275408	MW307569
BG128	USA	Louisiana	Triatoma sanguisuga		mtTcIII-Hap09		MW275409	MW307570
BG130	USA	Louisiana	Triatoma sanguisuga		mtTcIII-Hap08		MW275410	MW307571
BG132	USA	Louisiana	Triatoma sanguisuga		mtTcIII-Hap10		MW275411	MW307572
BG134	USA	Louisiana	Triatoma sanguisuga		mtTcI-Hap11		MW275412	MW307573
BG137	USA	Louisiana	Triatoma sanguisuga	GP07	mtTcI-Hap11		MW275413	MW307574
CHJ1026	GUA	Jutiapa	Triatoma dimidiata			TcI	No mt data	No mt data
CHJ112	GUA	Jutiapa	Triatoma dimidiata		mtTcI-Hap01		MW275414	MW307575
CHJ522	GUA	Jutiapa	Triatoma dimidiata	GP03	mtTcI-Hap01		MW275415	MW307576
CHJ529	GUA	Jutiapa	Triatoma dimidiata		mtTcI-Hap12		MW275416	MW307577
CHJ531	GUA	Jutiapa	Triatoma dimidiata		mtTcI-Hap01		MW275417	MW307578
CHJ615	GUA	Jutiapa	Triatoma dimidiata		mtTcI-Hap01		MW275418	MW307579
CHJ722	GUA	Jutiapa	Triatoma dimidiata	GP08	mtTcI-Hap01		MW275419	MW307580
CHJ724	GUA	Jutiapa	Triatoma dimidiata		mtTcI-Hap01	TcI	MW275420	MW307581
CHJ725	GUA	Jutiapa	Triatoma dimidiata	GP08	mtTcI-Hap01	TcI	MW275421	MW307582
CHJ728	GUA	Jutiapa	Triatoma dimidiata	GP07	mtTcI-Hap11	TcI	MW275422	MW307583
CHJ796	GUA	Jutiapa	Triatoma dimidiata			TcI	No mt data	No mt data
CHJ829	GUA	Jutiapa	Triatoma dimidiata			TcI	No mt data	No mt data
E194-4	BOL	ND	Triatoma infestans		mtTcIII-Hap06		MW275434	MW307584
E412-2	BOL	ND	Triatoma infestans		mtTcIII-Hap11		MW275435	MW307585
E412-5	BOL	ND	Triatoma infestans		mtTcI-Hap11		MW275436	MW307586
E58-3	BOL	ND	Triatoma infestans		mtTcI-Hap14		MW275437	MW307587
E64-1	BOL	ND	Triatoma infestans		mtTcIII-Hap06		MW275438	MW307588
E64-3	BOL	ND	Triatoma infestans		mtTcIII-Hap06		MW275439	MW307589
FER466	SAL	Morazan	Triatoma dimidiata	GP02	mtTcI-Hap01	TcI	MW275440	MW307590
FER522	SAL	Morazan	Triatoma dimidiata			TcI	No mt data	No mt data
FER530	SAL	Morazan	Triatoma dimidiata			nonTcI	No mt data	No mt data
FER535	SAL	Morazan	Triatoma dimidiata	GP06	mtTcI-Hap01	TcI	MW275441	MW307591
FER537	SAL	Morazan	Triatoma dimidiata	GP06	mtTcI-Hap01		MW275442	MW307592
HN050196	HON	Copan	Triatoma dimidiata	GP02	mtTcI-Hap01		MW275443	MW307593
HN050197	HON	Copan	Triatoma dimidiata	GP09	mtTcI-Hap11		MW275444	MW307594
HN050299	HON	Copan	Triatoma dimidiata	GP10	mtTcIII-Hap01		MW275445	MW307595
NIC18	NIC	Masaya	Triatoma dimidiata	GP02	mtTcI-Hap01		MW275446	MW307596
NIC397	NIC	Matagalpa	Triatoma dimidiata		mtTcIII-Hap23	nonTcI	MW275447	MW307597
S128	SAL	Santa Ana	Triatoma dimidiata	GP02	mtTcI-Hap01		MW275448	MW307598
S130	SAL	Santa Ana	Triatoma dimidiata	GP02	mtTcI-Hap01		MW275449	MW307599
S236	SAL	Santa Ana	Triatoma dimidiata	GP11	mtTcI-Hap01	TcI	MW275450	MW307600
S328	SAL	Ahuachapan	Triatoma dimidiata		mtTcI-Hap01	TcI	MW275451	MW307601
S354	SAL	Sonsonate	Triatoma dimidiata	GP12	mtTcI-Hap01		MW275452	MW307602
S448	SAL	Sonsonate	Triatoma dimidiata	GP11	mtTcI-Hap01	TcI	MW275453	MW307603
S455	SAL	Sonsonate	Triatoma dimidiata	GP01	mtTcI-Hap01		MW275454	MW307604
S478	GUA	Santa Ana	Triatoma dimidiata	GP05	mtTcI-Hap01		MW275455	MW307605
S507B	SAL	Santa Ana	Triatoma dimidiata		mtTcI-Hap01	TcI	MW275456	MW307606
TPG0065	GUA	Chiquimula	Triatoma dimidiata	GP09	mtTcI-Hap11		MW275457	MW307607
TPG0074	GUA	Chiquimula	Triatoma nitida	GP02	mtTcI-Hap01		MW275431	MW307608
TPG0086	GUA	Chiquimula	Triatoma nitida	GP02	mtTcI-Hap01		MW275458	MW307609
TPG0087	GUA	Chiquimula	Triatoma nitida	GP06	mtTcI-Hap01		MW275459	MW307610
TPG0180	GUA	Chiquimula	Triatoma nitida		mtTcI-Hap01		MW275472	MW307611
TPG0761	GUA	Chiquimula	Triatoma dimidiata	GP06	mtTcI-Hap01		MW275430	MW307612
TPG0891	GUA	Chiquimula	Triatoma nitida	GP02	mtTcI-Hap01	TcI	MW275460	MW307613
TPG1019	GUA	Chiquimula	Triatoma nitida	GP06	mtTcI-Hap01		MW275461	MW307614
TPG1239	GUA	Chiquimula	Triatoma nitida	GP02	mtTcI-Hap01		MW275463	MW307615
TPG1241	GUA	Chiquimula	Triatoma nitida	GP12	mtTcI-Hap01		MW275464	MW307616
TPG1248	GUA	Chiquimula	Triatoma nitida	GP02	mtTcI-Hap01		MW275465	MW307617
TPG1264	GUA	Chiquimula	Triatoma nitida		mtTcI-Hap01		MW275466	MW307618
TPG1269	GUA	Chiquimula	Triatoma nitida	GP06	mtTcI-Hap01		MW275467	MW307619
TPH06	HON	Intibuca	Triatoma dimidiata		mtTcI-Hap01		MW275485	MW307620
TPH15	HON	Intibuca	Triatoma dimidiata		mtTcIII-Hap01		MW275486	MW307621
TPH47	HON	Intibuca	Triatoma dimidiata	GP10	mtTcIII-Hap01		MW275487	MW307622
TPH56	HON	Intibuca	Triatoma dimidiata	GP06	mtTcI-Hap01		MW275488	MW307623
TPH57	HON	Intibuca	Triatoma dimidiata	GP06	mtTcI-Hap01		MW275489	MW307624
TPH74	HON	Intibuca	Triatoma dimidiata	GP06	mtTcI-Hap01		MW275490	MW307625
TPH95	HON	Intibuca	Triatoma dimidiata	GP06	mtTcI-Hap01		MW275491	MW307626
TPS053	SAL	Santa Ana	Triatoma dimidiata		mtTcI-Hap11	TcI	MW275492	MW307627
TPS068	SAL	Santa Ana	Triatoma dimidiata			TcI	No mt data	No mt data
TPS082	SAL	Santa Ana	Triatoma dimidiata		mtTcI-Hap01		MW275493	MW307628
TPS180	SAL	Santa Ana	Triatoma dimidiata		mtTcI-Hap11	TcI	MW275494	MW307629
YUC4678	MEX	Yucatan	Triatoma dimidiata	GP09	mtTcI-Hap11		MW275495	MW307630
YUC4693	MEX	Yucatan	Triatoma dimidiata		mtTcI-Hap01		MW275496	MW307631
