# Supplementary material for: Insights from a comprehensive study of Trypanosoma cruzi: A new mitochondrial clade restricted to North and Central America and genetic structure of TcI in the region
Source: PLoS Negl Trop Dis. 2021 Dec 17;15(12):e0010043. doi: 10.1371/journal.pntd.0010043 (PMC8719664; doi:10.1371/journal.pntd.0010043)
Supplement: S2 Table — Nuclear DTUs are based on [8] consensus intraspecific nomenclature for T. cruzi and mitochondrial nomenclature is based on [10]. (XLSX) [file pntd.0010043.s007.xlsx]

## Sheet: Sheet1
Strain_DTU	Country	Host/Vector	COII-ND1 group	Reference	mtTc-Haplotype	Accession Number
Teh_TcI	MEX	Unidentified bug	RGP_1	Machado and Ayala (2001)	mtTcI-Hap01	AF359009.1
FLORIDA_TcI	USA	Triatoma sanguisuga	-	Machado and Ayala (2001)	mtTcIII	AF359010.1
CepaEP_TcI	VEN	Homo sapiens	RGP_1	Machado and Ayala (2001)	mtTcI-Hap01	AF359011.1
VinC6_TcI	COL	Didelphis marsupialis	-	Machado and Ayala (2001)	mtTcI- Hap01	AF359012.1
X10/1_TcI	BRA	Homo sapiens	RGP_2	Machado and Ayala (2001)	mtTcI- Hap03	AF359013.1
A80_TcI	FrG	Didelphis marsupialis	RGP_3	Machado and Ayala (2001)	mtTcI- Hap04	AF359014.1
A92_TcI	FrG	Didelphis marsupialis	RGP_3	Machado and Ayala (2001)	mtTcI- Hap04	AF359015.1
MAV_TcI	VEN	Homo sapiens	RGP_2	Machado and Ayala (2001)	mtTcI- Hap03	AF359016.1
SABP3_TcI	PER	Triatoma infestans	RGP_4	Machado and Ayala (2001)	mtTcI- Hap05	AF359017.1
V121_TcI	CHI	Triatoma infestans	RGP_5	Machado and Ayala (2001)	mtTcI- Hap06	AF359018.1
2679_TcI	BOL	Triatoma sordida	RGP_6	Machado and Ayala (2001)	mtTcI- Hap07	AF359019.1
OPS21_TcI	VEN	Homo sapiens	RGP_1	Machado and Ayala (2001)	mtTcI- Hap01	AF359020.1
CUTIA_TcI	BRA	Dasyprocta aguiti	-	Machado and Ayala (2001)	mtTcI- Hap08	AF359021.1
13379_TcI	BOL	Homo sapiens	RGP_6	Machado and Ayala (2001)	mtTcI- Hap07	AF359022.1
P209_TcI	BOL	Homo sapiens	RGP_5	Machado and Ayala (2001)	mtTcI- Hap06	AF359023.1
CUICAcl1_TcI	BRA	Philander opossum	RGP_4	Machado and Ayala (2001)	mtTcI- Hap05	AF359024.1
SO34cl4_TcI	BOL	Triatoma infestans	RGP_4	Machado and Ayala (2001)	mtTcI- Hap05	AF359025.1
85/818_TcI	BOL	Didelphis marsupialis	-	Machado and Ayala (2001)	mtTcI- Hap09	AF359026.1
P0AC_TcI	BOL	Homo sapiens	RGP_4	Machado and Ayala (2001)	mtTcI- Hap05	AF359027.1
Esquilo_TcI	BRA	Sciurus aestuans	RGP_4	Machado and Ayala (2001)	mtTcI- Hap05	AF359028.1
SC13_TcI	Unknown	Unknown	-	Machado and Ayala (2001)	mtTcI- Hap10	AF359029.1
CanIIIcl1_TcIV	BRA	Homo sapiens	-	Machado and Ayala (2001)	mtTcIII-Hap02	AF359030.1
Ep255_TcIV	COL	Rhodnius prolixus	-	Machado and Ayala (2001)	mtTcIII-Hap03	AF359031.1
M6241cl6_TcIII	BRA	Homo sapiens	-	Machado and Ayala (2001)	mtTcIII-Hap04	AF359032.1
CM17_TcIII	COL	Dasypus sp.	-	Machado and Ayala (2001)	mtTcIII-Hap04	AF359033.1
X110/8_TcIII	PAR	Canis familiaris	RGP_7	Machado and Ayala (2001)	mtTcIII-Hap05	AF359034.1
Esmcl3_TcII	BRA	Homo sapiens	RGP_8	Machado and Ayala (2001)	mtTcII	AF359035.1
TcCBBcl3_TcII	CHI	Unknown	RGP_9	Machado and Ayala (2001)	mtTcII	AF359037.1
MSC2_TcII	BRA	Homo sapiens	RGP_8	Machado and Ayala (2001)	mtTcII	AF359038.1
SO3cl5_TcV	BOL	Triatoma infestans	RGP_10	Machado and Ayala (2001)	mtTcIII-Hap06	AF359039.1
PSC-O_TcV	CHI	Homo sapiens	-	Machado and Ayala (2001)	mtTcIII-Hap06	AF359040.1
CLBrener_TcVI	BRA	Triatoma infestans	RGP_11	Machado and Ayala (2001)	mtTcIII-Hap07	AF359041.1
Tulacl2_TcVI	CHI	Homo sapiens	RGP_11	Machado and Ayala (2001)	mtTcIII-Hap07	AF359042.1
86_1_TcV	BOL	Unknown	RGP_10	Machado and Ayala (2001)	mtTcIII-Hap06	AF359043.1
EPP_TcV	CHI	Homo sapiens	RGP_10	Machado and Ayala (2001)	mtTcIII-Hap06	AF359044.1
VMV4_TcVI	CHI	Triatoma infestans	RGP_11	Machado and Ayala (2001)	mtTcIII-Hap07	AF359045.1
P63cl1_TcVI	PAR	Triatoma infestans	RGP_11	Machado and Ayala (2001)	mtTcIII-Hap07	AF359046.1
86_2036_TcVI	BOL	Didelphis marsupialis	RGP_11	Machado and Ayala (2001)	mtTcIII-Hap07	AF359047.1
P251cl7_TcVI	BOL	Homo sapiens	RGP_11	Machado and Ayala (2001)	mtTcIII-Hap07	AF359048.1
X300_TcII	BRA	Homo sapiens	RGP_8	Machado and Ayala (2001)	mtTcII	AF359049.1
MCV_TcII	CHI	Homo sapiens	RGP_9	Machado and Ayala (2001)	mtTcII	AF359050.1
X9/3_TcIII	PAR	Canis familiaris	RGP_7	Machado and Ayala (2001)	mtTcIII-Hap05	AF359052.1
X109/2_TcIII	PAR	Canis familiaris	RGP_7	Machado and Ayala (2001)	mtTcIII-Hap05	AF359053.1
Tcmarinkellei_593B3	BRA	Phyllostomus discolor	outgroup	Machado and Ayala (2001)		AF359054.1
Tcmarinkellei_B7	BRA	Phyllostomus discolor	outgroup	Machado and Ayala (2001)		AF359055.1
171_TcI	GUA	Triatoma dimidiata	RGP_12	Iwagami et al (2007)	mtTcI-Hap01	EU302205.1
H15_TcI	GUA	Homo sapiens	-	Iwagami et al (2007)	mtTcI-Hap01	EU302206.1
SJA3_TcI	GUA	Triatoma dimidiata	-	Iwagami et al (2007)	mtTcI-Hap01	EU302207.1
SJA8_TcI	GUA	Triatoma dimidiata	RGP_12	Iwagami et al (2007)	mtTcI-Hap01	EU302208.1
St5_TcI	GUA	Triatoma dimidiata	-	Iwagami et al (2007)	mtTcI-Hap01	EU302209.1
VC_TcI	GUA	Triatoma nitida	-	Iwagami et al (2007)	mtTcI-Hap01	EU302210.1
Z4_TcI	GUA	Rhodnius prolixus	-	Iwagami et al (2007)	mtTcI-Hap01	EU302211.1
RZ1_TcI	GUA	Rhodnius prolixus	-	Iwagami et al (2007)	mtTcI-Hap01	EU302212.1
Colombia_TcI	COL	Homo sapiens	-	Iwagami et al (2007)	mtTcI-Hap01	EU302213.1
ACPP_TcI	PER	Homo sapiens	-	Iwagami et al (2007)	mtTcI-Hap05	EU302214.1
TP_TcI	PER	Triatoma infestans	-	Iwagami et al (2007)	mtTcI-Hap05	EU302215.1
Ab34_TcI	BOL	Triatoma infestans	-	Iwagami et al (2007)	mtTcI- Hap06	EU302216.1
BRJ_TcIV	GUA	Homo sapiens	-	Iwagami et al (2007)	mtTcIII-Hap04	EU302217.1
Ab310_TcV	BOL	Triatoma infestans	-	Iwagami et al (2007)	mtTcIII-Hap06	EU302218.1
Ab15_TcVI	BOL	Triatoma infestans	-	Iwagami et al (2007)	mtTcIII-Hap07	EU302219.1
208_TcVI	CHI	Triatoma infestans	-	Iwagami et al (2007)	mtTcIII-Hap07	EU302220.1
TulK_TcVI	CHI	Triatoma infestans	-	Iwagami et al (2007)	mitTcIII-Hap07	EU302221.1
X10/4_TcI	BRA	Homo sapiens	-	Iwagami et al (2007)	mtTcI-Hap03	EU302222.1
92101601Pcl2_TcIV	USA	Canis familiaris	RGP_13	Roellig et al (2013)	mtTcIII-Hap08	GU212870.1
92122102R_TcIV	USA	Raccoon	-	Roellig et al (2013)	mtTcIII-Hap12	GU212871.1
93040701R_TcIV	USA	Raccoon	-	Roellig et al (2013)	mtTcIII-Hap13	GU212872.1
93070103Pcl2_TcIV	USA	Virginia opossum	RGP_14	Roellig et al (2013)	mtTcIII-Hap08	GU212873.1
93071502Rcl2_TcIV	USA	Raccoon	-	Roellig et al (2013)	mtTcIII-Hap14	GU212874.1
93072805Rcl3_TcIV	USA	Raccoon	-	Roellig et al (2013)	mtTcIII-Hap13	GU212875.1
Armadillo1973_TcI	USA	Nine-banded Armadillo	-	Roellig et al (2013)	mtTcI-Hap11	GU212876.1
CAR_TcI	USA	Homo sapiens	-	Roellig et al (2013)	mtTcI-Hap01	GU212877.1
USAOpossum_TcI	USA	Opossum	-	Roellig et al (2013)	mtTcI-Hap11	GU212879.1
USAArmadillo_TcI	USA	Nine-banded Armadillo	-	Roellig et al (2013)	mtTcI-Hap11	GU212880.1
DogTheis_TcIV	USA	Canis familiaris	-	Roellig et al (2013)	mtTcIII-Hap08	GU212881.1
FH4_TcIV	USA	Opossum	-	Roellig et al (2013)	mtTcIII-Hap08	GU212882.1
FloridaC1F8_TcIV	USA	Triatoma sanguisuga	RGP_14	Roellig et al (2013)	mtTcIII-Hap08	GU212883.1
FLOpo2_TcIV	USA	Opossum	RGP_13	Roellig et al (2013)	mtTcIII-Hap08	GU212884.1
FLOpo3_TcIV	USA	Opossum	-	Roellig et al (2013)	mtTcIII-Hap08	GU212885.1
FLRac15_TcIV	USA	Raccoon	-	Roellig et al (2013)	mtTcIII-Hap15	GU212886.1
FLRac30_TcIV	USA	Raccoon	-	Roellig et al (2013)	mtTcIII-Hap08	GU212887.1
FLRac7_TcIV	USA	Raccoon	-	Roellig et al (2013)	mtTcIII-Hap15	GU212888.1
FLRac9_TcIV	USA	Raccoon	-	Roellig et al (2013)	mtTcIII-Hap15	GU212889.1
GAArm20_TcIV	USA	Nine-banded Armadillo	-	Roellig et al (2013)	mtTcIII-Hap09	GU212890.1
GARac107_TcIV	USA	Raccoon	-	Roellig et al (2013)	mtTcIII-Hap09	GU212891.1
GARac134_TcIV	USA	Raccoon	-	Roellig et al (2013)	mtTcIII-Hap12	GU212892.1
GARac143_TcIV	USA	Raccoon	-	Roellig et al (2013)	mtTcIII-Hap12	GU212893.1
CaesarDog_TcIV	USA	Canis familiaris	-	Roellig et al (2013)	mtTcIII-Hap08	GU212894.1
GARac69_TcIV	USA	Raccoon	-	Roellig et al (2013)	mtTcIII-Hap08	GU212895.1
SamanthaDog_TcIV	USA	Canis familiaris	-	Roellig et al (2013)	mtTcIII-Hap08	GU212896.1
STC35R_TcIV	USA	Raccoon	-	Roellig et al (2013)	mtTcIII-Hap16	GU212897.1
TNRac18_TcIV	USA	Raccoon	-	Roellig et al (2013)	mtTcIII-Hap17	GU212898.1
USADogY_TcIV	USA	Canis familiaris	RGP_14	Roellig et al (2013)	mtTcIII-Hap08	GU212899.1
STC10Rcl3_TcIV	USA	Raccoon	-	Roellig et al (2013)	mtTcIII-Hap09	GU212900.1
OKDog_TcIV	USA	Canis familiaris	-	Roellig et al (2013)	mtTcIII-Hap08	GU212901.1
Ritacl5_TcII	BRA	Homo sapiens	RGP_15	Lewis et al. (2011)	mtTcII	HQ604863.1
CBBcl2_TcII	CHI	Homo sapiens	RGP_15	Lewis et al. (2011)	mtTcII	HQ604864.1
Pot7acl1_TcII	PAR	Triatoma infestans	RGP_15	Lewis et al. (2011)	mtTcII	HQ604865.1
Pot7acl5_TcII	PAR	Triatoma infestans	RGP_15	Lewis et al. (2011)	mtTcII	HQ604866.1
Chaco23col4_TcII	PAR	Triatoma infestans	-	Lewis et al. (2011)	mtTcII	HQ604868.1
T665cl1_TcII	PAR	Triatoma infestans	-	Lewis et al. (2011)	mtTcII	HQ604869.1
ARMA13cl1_TcIII	PAR	Dasypus novemcinctus	-	Lewis et al. (2011)	mtTcIII-Hap18	HQ604870.1
JA2cl2_TcIII	BRA	Monodelphis sp.	-	Lewis et al. (2011)	mtTcIII-Hap19	HQ604871.1
SABP19cl1_TcIII	PER	Triatoma infestans	RGP_16	Lewis et al. (2011)	mtTcIII-Hap05	HQ604872.1
ARMA18cl3_TcIII	PAR	Dasypus novemcinctus	RGP_17	Lewis et al. (2011)	mtTcIII-Hap20	HQ604873.1
CM25cl2_TcIII	COL	Dasyprocta fugilinosa	RGP_17	Lewis et al. (2011)	mtTcIII-Hap20	HQ604874.1
M5631cl5_TcIII	BRA	Dasypus novemcinctus	RGP_30	Lewis et al. (2011)	mtTcIII-Hap04	HQ604875.1
85847cl2_TcIII	BOL	Dasypus novemcinctus	-	Lewis et al. (2011)	mtTcIII-Hap21	HQ604876.1
Sc43cl1_TcV	BOL	Triatoma infestans	-	Lewis et al. (2011)	mtTcIII-Hap05	HQ604877.1
Para6cl4_TcV	PAR	Triatoma infestans	RGP_18	Lewis et al. (2011)	mtTcIII-Hap06	HQ604878.1
9280cl2_TcV	BOL	Homo sapiens	RGP_18	Lewis et al. (2011)	mtTcIII-Hap06	HQ604879.1
Para4cl3_TcV	PAR	Triatoma infestans	RGP_18	Lewis et al. (2011)	mtTcIII-Hap06	HQ604880.1
Chaco2cl3_TcV	PAR	Triatoma infestans	RGP_18	Lewis et al. (2011)	mtTcIII-Hap06	HQ604881.1
PAH179cl5_TcV	ARG	Homo sapiens	RGP_18	Lewis et al. (2011)	mtTcIII-Hap06	HQ604882.1
Vinch101cl1_TcV	CHI	Triatoma infestans	RGP_18	Lewis et al. (2011)	mtTcIII-Hap06	HQ604883.1
Bug2148cl1_TcV	BRA	Triatoma infestans	RGP_18	Lewis et al. (2011)	mtTcIII-Hap06	HQ604884.1
VFRAcl1_TcVI	CHI	Triatoma infestans	RGP_19	Lewis et al. (2011)	mtTcIII-Hap07	HQ604885.1
Chaco17col1_TcVI	PAR	Triatoma infestans	RGP_19	Lewis et al. (2011)	mtTcIII-Hap07	HQ604886.1
LHVAcl4_TcVI	ARG	Triatoma infestans	RGP_19	Lewis et al. (2011)	mtTcIII-Hap07	HQ604887.1
EPV201cl1	ARG	Triatoma infestans	RGP_19	Lewis et al. (2011)	mtTcIII-Hap07	HQ604888.1
Chaco9col15_TcVI	PAR	Triatoma infestans	RGP_19	Lewis et al. (2011)	mtTcIII-Hap07	HQ604889.1
SAXP18cl1_TcI	PER	Homo sapiens	-	Lewis et al. (2011)	mtTcI-Hap05	HQ604890.1
ChileC22cl1_TcI	PER	Triatoma spinolai	-	Lewis et al. (2011)	mtTcI-Hap08	HQ604891.1
92101601Pcl1_TcI	USA	Didelphis marsupialis	RGP_20	Lewis et al. (2011)	mtTcI	HQ604892.1
JRcl4_TcI	VEN	Homo sapiens	-	Lewis et al. (2011)	mtTcI-Hap01	HQ604893.1
CJ005PII_TcI	BRA	Unidentified bug	-	Lewis et al. (2011)	mtTcI-Hap03	HQ604894.1
CJ007PI_TcI	BRA	Didelphis marsupialis	-	Lewis et al. (2011)	mtTcI-Hap15	HQ604895.1
B187cl10_TcI	BRA	Didelphis marsupialis	-	Lewis et al. (2011)	mtTcI-Hap16	HQ604896.1
C8cl1_TcI	BOL	Triatoma infestans	-	Lewis et al. (2011)	mtTcI-Hap14	HQ604897.1
93070103P_TcI	USA	Didelphis marsupialis	RGP_20	Lewis et al. (2011)	mtTcI	HQ604898.1
USAArmacl1_TcI	USA	Dasypus novemcinctus	RGP_21	Lewis et al. (2011)	mtTcI-Hap11	HQ604899.1
USAOpossumcl2_TcI	USA	Didelphis marsupialis	RGP_21	Lewis et al. (2011)	mtTcI-Hap11	HQ604900.1
Sp4_TcIII	PAR	Monodelphis domestica	RGP_16	Lewis et al. (2011)	mtTcIII-Hap05	HQ604901.1
Sjmc4_TcIII	BOL	Dasypus novemcinctus	RGP_22	Lewis et al. (2011)	mtTcIII-Hap19	HQ604902.1
Sjmc10_TcIII	BOL	Dasypus novemcinctus	RGP_22	Lewis et al. (2011)	mtTcIII-Hap19	HQ604903.1
Sam6_TcIII	BOL	Dasypus novemcinctus	RGP_22	Lewis et al. (2011)	mtTcIII-Hap19	HQ604904.1
Cayma14_TcIII	BOL	Dasypus novemcinctus	RGP_22	Lewis et al. (2011)	mtTcIII-Hap19	HQ604905.1
Sp16_TcIII	PAR	Dasypus novemcinctus	RGP_16	Lewis et al. (2011)	mtTcIII-Hap05	HQ604906.1
10R26_TcIV	BOL	Aotus sp.	RGP_23	Lewis et al. (2011)	mtTcIII-Hap22	HQ604907.1
ERAcl2_TcIV	VEN	Homo sapiens	RGP_23	Lewis et al. (2011)	mtTcIII-Hap22	HQ604908.1
92122102R_TcIV	USA	Procyon lotor	-	Lewis et al. (2011)	mtTcIII-Hap12	HQ604909.1
StC10Rcl1_TcIV	USA	Procyon lotor	-	Lewis et al. (2011)	mtTcIII-Hap09	HQ604910.1
Saimiri3cl1_TcIV	VEN	Saimiri sciureus	RGP_30	Lewis et al. (2011)	mtTcIII-Hap04	HQ604911.1
X10610cl5_TcIV	VEN	Homo sapiens	RGP_23	Lewis et al. (2011)	mtTcIII-Hap22	HQ604912.1
Vall3_TcI	USA	Triatoma protacta	-	Shender et al. (2016)	mtTcI-Hap01	KR135412.1
Vall7_TcI	USA	Triatoma protacta	-	Shender et al. (2016)	mtTcI-Hap01	KR135413.1
Vall8_TcI	USA	Triatoma protacta	-	Shender et al. (2016)	mtTcI-Hap17	KR135414.1
Vall13cl1_TcI	USA	Triatoma protacta	RGP_24	Shender et al. (2016)	mtTcI-Hap01	KR135415.1
Vall13cl2_TcI	USA	Triatoma protacta	RGP_24	Shender et al. (2016)	mtTcI-Hap01	KR135416.1
Vall14_TcI	USA	Triatoma protacta	-	Shender et al. (2016)	mtTcI-Hap01	KR135417.1
SoCal1_TcI	USA	Triatoma protacta	-	Shender et al. (2016)	mtTcI-Hap01	KR135418.1
SoCal2cl1_TcI	USA	Triatoma protacta	RGP_25	Shender et al. (2016)	mtTcI-Hap01	KR135419.1
SoCal2cl2_TcI	USA	Triatoma protacta	RGP_25	Shender et al. (2016)	mtTcI-Hap01	KR135420.1
SoCal3_TcI	USA	Triatoma protacta	RGP_25	Shender et al. (2016)	mtTcI-Hap01	KR135421.1
Esc2_TcI	USA	Triatoma protacta	-	Shender et al. (2016)	mtTcI-Hap18	KR135422.1
Esc19_TcIV	USA	Triatoma protacta	-	Shender et al. (2016)	mtTcIII-Hap08	KR135423.1
Esc26_TcI	USA	Triatoma protacta	-	Shender et al. (2016)	mtTcI-Hap18	KR135424.1
Esc46_TcI	USA	Triatoma protacta	-	Shender et al. (2016)	mtTcI-Hap18	KR135425.1
Tex1_TcI	USA	Triatoma gerstaeckeri	RGP_26	Flores-Lopez,C.A., UNPUBLISHED	mtTcI-Hap01	MF670300.1
Tex2_TcI	USA	Triatoma gerstaeckeri	RGP_26	Flores-Lopez,C.A., UNPUBLISHED	mtTcI-Hap01	MF670301.1
Tex15_TcIV	USA	Triatoma sanguisuga	RGP_27	Flores-Lopez,C.A., UNPUBLISHED	mtTcIII-Hap08	MF670302.1
Tex16_TcIV	USA	Triatoma sanguisuga	RGP_27	Flores-Lopez,C.A., UNPUBLISHED	mtTcIII-Hap08	MF670303.1
Tex26_TcIV	USA	Triatoma indictiva	RGP_28	Flores-Lopez,C.A., UNPUBLISHED	mtTcIII-Hap08	MF670304.1
Tex34_TcI	USA	Triatoma gerstaeckeri	RGP_26	Flores-Lopez,C.A., UNPUBLISHED	mtTcI-Hap01	MF670305.1
Tex35_TcI	USA	Triatoma gerstaeckeri	RGP_26	Flores-Lopez,C.A., UNPUBLISHED	mtTcI-Hap01	MF670306.1
Tex44_TcIV	USA	Triatoma gerstaeckeri	RGP_29	Flores-Lopez,C.A., UNPUBLISHED	mtTcIII-Hap08	MF670307.1
Tex72_TcI	USA	Triatoma lecticularia	RGP_26	Flores-Lopez,C.A., UNPUBLISHED	mtTcI-Hap01	MF670308.1
Tex77_TcIV	USA	Triatoma gerstaeckeri	RGP_29	Flores-Lopez,C.A., UNPUBLISHED	mtTcIII-Hap08	MF670309.1
Tex96_TcI	USA	Triatoma gerstaeckeri	RGP_26	Flores-Lopez,C.A., UNPUBLISHED	mtTcI-Hap01	MF670310.1
Tex103_TcI	USA	Triatoma gerstaeckeri	RGP_26	Flores-Lopez,C.A., UNPUBLISHED	mtTcI-Hap01	MF670311.1
Tex139_TcI	USA	Triatoma gerstaeckeri	RGP_26	Flores-Lopez,C.A., UNPUBLISHED	mtTcI-Hap01	MF670312.1
Tex173_TcI	USA	Triatoma gerstaeckeri	RGP_26	Flores-Lopez,C.A., UNPUBLISHED	mtTcI-Hap01	MF670313.1
Tex176_TcI	USA	Triatoma gerstaeckeri	RGP_26	Flores-Lopez,C.A., UNPUBLISHED	mtTcI-Hap01	MF670314.1
Tex177_TcI	USA	Triatoma gerstaeckeri	RGP_26	Flores-Lopez,C.A., UNPUBLISHED	mtTcI-Hap01	MF670315.1
Tex192_TcI	USA	Triatoma gerstaeckeri	RGP_26	Flores-Lopez,C.A., UNPUBLISHED	mtTcI-Hap01	MF670316.1
Tex197_TcI	USA	Triatoma gerstaeckeri	RGP_26	Flores-Lopez,C.A., UNPUBLISHED	mtTcI-Hap01	MF670317.1
Tex199_TcI	USA	Triatoma gerstaeckeri	RGP_26	Flores-Lopez,C.A., UNPUBLISHED	mtTcI-Hap01	MF670318.1
Tex200_TcI	USA	Triatoma gerstaeckeri	RGP_26	Flores-Lopez,C.A., UNPUBLISHED	mtTcI-Hap01	MF670319.1
Tex205_TcI	USA	Triatoma gerstaeckeri	RGP_26	Flores-Lopez,C.A., UNPUBLISHED	mtTcI-Hap01	MF670320.1
Tex218_TcI	USA	Triatoma gerstaeckeri	RGP_26	Flores-Lopez,C.A., UNPUBLISHED	mtTcI-Hap01	MF670321.1
Tex228_TcI	USA	Triatoma gerstaeckeri	RGP_26	Flores-Lopez,C.A., UNPUBLISHED	mtTcI-Hap01	MF670322.1
Tex233_TcI	USA	Triatoma gerstaeckeri	RGP_26	Flores-Lopez,C.A., UNPUBLISHED	mtTcI-Hap01	MF670323.1
Tex254_TcI	USA	Triatoma lecticularia	RGP_26	Flores-Lopez,C.A., UNPUBLISHED	mtTcI-Hap01	MF670324.1
Tex255_TcI	USA	Triatoma gerstaeckeri	RGP_26	Flores-Lopez,C.A., UNPUBLISHED	mtTcI-Hap01	MF670325.1
Tex256_TcIV	USA	Triatoma gerstaeckeri	RGP_29	Flores-Lopez,C.A., UNPUBLISHED	mtTcIII-Hap08	MF670326.1
Tex261_TcI	USA	Triatoma gerstaeckeri		Flores-Lopez,C.A., UNPUBLISHED	mtTcI-Hap01	MF670327.1
Tex262_TcI	USA	Triatoma gerstaeckeri	RGP_26	Flores-Lopez,C.A., UNPUBLISHED	mtTcI-Hap01	MF670328.1
Tex265_TcI	USA	Triatoma gerstaeckeri	RGP_26	Flores-Lopez,C.A., UNPUBLISHED	mtTcI-Hap01	MF670329.1
Tex266_TcI	USA	Triatoma gerstaeckeri	RGP_26	Flores-Lopez,C.A., UNPUBLISHED	mtTcI-Hap01	MF670330.1
Tex267_TcI	USA	Triatoma gerstaeckeri	RGP_26	Flores-Lopez,C.A., UNPUBLISHED	mtTcI-Hap01	MF670331.1
Tex272_TcI	USA	Triatoma gerstaeckeri	RGP_26	Flores-Lopez,C.A., UNPUBLISHED	mtTcI-Hap01	MF670332.1
Tex275_TcI	USA	Triatoma gerstaeckeri	RGP_26	Flores-Lopez,C.A., UNPUBLISHED	mtTcI-Hap01	MF670333.1
Tex279_TcIV	USA	Triatoma gerstaeckeri	RGP_29	Flores-Lopez,C.A., UNPUBLISHED	mtTcIII-Hap08	MF670334.1
Tex280_TcI	USA	Triatoma gerstaeckeri	RGP_26	Flores-Lopez,C.A., UNPUBLISHED	mtTcI-Hap01	MF670335.1
Tex287_TcIV	USA	Triatoma gerstaeckeri	RGP_28	Flores-Lopez,C.A., UNPUBLISHED	mtTcIII-Hap08	MF670336.1
Tex293_TcIV	USA	Triatoma gerstaeckeri	RGP_27	Flores-Lopez,C.A., UNPUBLISHED	mtTcIII-Hap08	MF670337.1
TexEW6_TcI	USA	Triatoma gerstaeckeri	RGP_26	Flores-Lopez,C.A., UNPUBLISHED	mtTcI-Hap01	MF670338.1
TexEW7_TcI	USA	Triatoma gerstaeckeri	-	Flores-Lopez,C.A., UNPUBLISHED	mtTcI-Hap01	MF670339.1
Tex78_TcI	USA	Triatoma gerstaeckeri	-	Flores-Lopez,C.A., UNPUBLISHED	mtTcI-Hap11	MF670340.1
Tex92_TcIV	USA	Triatoma gerstaeckeri	-	Flores-Lopez,C.A., UNPUBLISHED	mtTcIII-Hap08	MF670341.1
Tex178_TcIV	USA	Triatoma gerstaeckeri	-	Flores-Lopez,C.A., UNPUBLISHED	mtTcIII-Hap08	MF670343.1
Tex211_TcI	USA	Triatoma gerstaeckeri	-	Flores-Lopez,C.A., UNPUBLISHED	mtTcI-Hap01	MF670344.1
Tex217_TcI	USA	Triatoma gerstaeckeri	-	Flores-Lopez,C.A., UNPUBLISHED	mtTcI-Hap19	MF670345.1
Tex236_TcI	USA	Triatoma gerstaeckeri	-	Flores-Lopez,C.A., UNPUBLISHED	mtTcI-Hap01	MF670346.1
Tex253_TcIV	USA	Triatoma lecticularia	-	Flores-Lopez,C.A., UNPUBLISHED	mtTcIII-Hap08	MF670347.1
Tex260_TcI	USA	Triatoma lecticularia	-	Flores-Lopez,C.A., UNPUBLISHED	mtTcI-Hap01	MF670348.1
P2-neo	Unknown	Unknown	-	Gaunt et al (2003)	mtTcI	AY227890.1
P1-hyg	Unknown	Unknown	-	Gaunt et al (2003)	mtTcI	AY227891.1
